# Supplementary material for: Molecular characterization of Pseudomonas from Agaricus bisporus caps reveal novel blotch pathogens in Western Europe
Source: BMC Genomics. 2020 Jul 22;21:505. doi: 10.1186/s12864-020-06905-3 (PMC7374911; doi:10.1186/s12864-020-06905-3)
Supplement: Supplementary file 1 — Additional file 1. Isolates and reference strains that were sequenced, with metadata on initial identity, pathogenicity, source, region of outbreak, year of outbreak, MLSA, ANI and dDDH. [file 12864_2020_6905_MOESM1_ESM.xlsx]

## Sheet: File 1
Identifier	Sequencing	Label	Pathogenicity score from cap tests	Pathogenicity score from pot tests	Description of symptoms in pot test	Identity from molecular ivestigation			Source	Country	Year sampled
						MLSA consensus	ANI (>95%)	DDH (>70%)
21614711	FERA 2017	21614711	3	3	ginger blotch	P. gingeri	1		Industry	UK
21615525	FERA 2018	21615525	3	3	ginger blotch	P. gingeri	1		Industry	UK
A6001	WUR 2017	A6001	2	NT		P. gingeri	1		Industry	NL	2016
C2001	WUR 2017	C2001	2	NT		P. gingeri	1		Industry	NL	2016
IPO3738	WUR 2016	P. gingeri, LMG 5327 T	0	NT		P. gingeri	1		Collection
J1002	WUR 2018	J1002	2	NT		P. gingeri	1		Industry	BE	2018
J4002	WUR 2018	J4002	3	NT		P. gingeri	1		Industry	BE	2018
POWE01	NCBI	P. gingeri, NCPPB 3146 T	0	NT		P. gingeri	1		Collection
21615526	FERA 2017	21615526	0	0	no blotch	P. NC02	2		Industry	UK			Legend
A4002	WUR 2017	A4002	2	NT		P. NC02	2		Industry	NL	2016
B6001	WUR 2017	B6001	2	NT		P. NC02	2		Industry	NL	2016		Pathogenicity
C6002	WUR 2017	C6002	2	NT		P. NC02	2		Industry	BE	2016		NT	Not tested
C8002	WUR 2017	C8002	2	NT		P. NC02	2		Industry	BE	2016		0	None
CP025624	NCBI	Pseudomonas sp. NC02	NT	NT		P. NC02	2		Collection				1	Mild
D3002b	WUR 2017	D8002	2	NT		P. NC02	2		Industry	NL	2016		2	Moderate
D4002	WUR 2017	D4002	2	NT		P. NC02	2		Industry	NL	2016		3	Severe
D5002	WUR 2017	D5002	2	NT		P. NC02	2		Industry	NL	2016
D6002	WUR 2017	D6002	2	NT		P. NC02	2		Industry	NL	2016		Identity
E6002	WUR 2017	E6002	2	NT		P. NC02	2		Industry	BE	2016			Clusters together with reference above threhold
F1002	WUR 2017	F1002	2	NT		P. NC02	2		Industry	NL	2016
F8002	WUR 2017	F8002	3	NT		P. NC02	2		Industry	NL	2016			Inspecific or no mapping to barcoding genes in MLSA
F9001	WUR 2017	F9001	2	NT		P. NC02	2		Industry	NL	2016
G1002	WUR 2017	G1002	3	NT		P. NC02	2		Industry	NL	2016			Genome alignment lies below dDDH threshold of 70%
G5001	WUR 2017	G5001	3	NT		P. NC02	2		Industry	NL	2016
I8001	WUR 2017	I8001	2	NT		P. NC02	2		Industry	NL	2016
IPO3774	WUR 2016	IPO3774	1	NT		P. NC02	2		Industry	NL	2015		Abbreviations
IPO3775	WUR 2016	IPO3775	1	NT		P. NC02	2		Industry	NL	2016		FERA	Food and Environment Research Agency
K5002	WUR 2018	K5002	NT	NT		P. NC02	2		Industry	NL	2018		WUR	Wageningen University and Research
P7758	FERA 2017	Pseudomonas sp, ATCC 51311	0	0	no blotch	P. NC02	2		Collection				UK	United Kingdom
P7779	FERA 2017	Pseudomonas sp, ATCC 51312	0	0	no blotch	P. NC02	2		Collection				NL	The Netherlands
21815971	FERA 2018	21815971	3	3	brown blotch and pitting	P. costantinii	3		Industry	UK			BE	Belgium
21815972	FERA 2018	21815972	3	3	brown blotch and pitting	P. costantinii	3		Industry	UK
MDDR01	NCBI	P. costantinii, LMG 22119 T	2	2	brown blotch and pitting	P. costantinii	3		Collection
A5002	WUR 2017	A5002	3	NT		Pseudomonas sp	4	P. yamanorum LMG 27247T	Industry	NL	2016
IPO3780	WUR 2016	IPO3780	1	NT		Pseudomonas sp	4	P. yamanorum LMG 27247T	Industry	NL	2015
IPO3781	WUR 2016	IPO3781	1	NT		Pseudomonas sp	4	P. yamanorum LMG 27247T	Industry	BE	2015
IPO3782	WUR 2016	IPO3782	1	NT		Pseudomonas sp	4	P. yamanorum LMG 27247T	Industry	BE	2016
J3002	WUR 2018	J3002	0	NT		Pseudomonas sp	4	P. yamanorum LMG 27247T	Industry	BE	2018
A8002	WUR 2017	A8002	2	NT		P. gingeri	5		Industry	NL	2016
H7001	WUR 2017	H7001	2	NT		P. gingeri	5		Industry	NL	2016
IPO3754	WUR 2016	IPO3754	1	NT		P. gingeri	5		Industry	NL	2014
P7786	FERA 2017	P7786	2	2	ginger blotch	P. gingeri	5		Industry	UK
A9001	WUR 2017	A9001	2	NT		P. tolaasii	6		Industry	NL	2016
B1001	WUR 2017	B1001	2	NT		P. tolaasii	6		Industry	NL	2016
CP020369	NCBI	P. tolaasii, NCPPB 2192 T	3	3	brown blotch	P. tolaasii	6		Collection
IPO3741	WUR 2016	IPO3741	3	NT		P. tolaasii	6		Internal	NL	1989
IPO3742	WUR 2016	IPO3742	3	NT		P. tolaasii	6		Internal	NL	1995
IPO3743	WUR 2016	IPO3743	3	NT		P. tolaasii	6		Internal	NL	1989
IPO3746	WUR 2016	IPO3746	0	NT		P. tolaasii	6		Internal	NL	1989
P7756	FERA 2018	P. tolaasii, ATCC 51309	3	3	brown blotch	P. tolaasii	6		Collection
P7757	FERA 2017	P. tolaasii, ATCC 51310	3	3	brown blotch	P. tolaasii	6		Collection
PHHD01	NCBI	P. tolaasii, LMG 2342 T	3	3	brown blotch	P. tolaasii	6		Collection
AE016853	NCBI	P. syringae, DC3000	NT	NT		P. syringae	7		Collection
ASGY01	NCBI	P. reactans, NCPPB 3149	0	0	no blotch	P. reactans	8		Collection
IPO3749	WUR 2016	P. reactans, LMG 5329 T	0	0	no blotch	P. reactans	8		Collection
NCPPB3149	FERA 2017	P. reactans, NCPPB 3149 T	0	0	no blotch	P. reactans	8		Collection
P7759	FERA 2017	P. reactans, ATCC 14340	0	0	no blotch	P. reactans	8		Collection
P7787	FERA 2017	P7787	0	0	no blotch	P. reactans	8		Industry	UK
P8021	FERA 2017	P8021	0	0	no blotch	P. reactans	8		Industry	UK
B3002	WUR 2017	B3002	2	NT		P. reactans	16	P. reactans LMG 5329	Industry	NL	2016
B4002	WUR 2017	B4002	2	NT		P. yamanorum	10		Industry	NL	2016
IPO3753	WUR 2016	IPO3753	3	NT		P. yamanorum	10		Industry	NL	2014
LT629793	NCBI	P. yamanorum, LMG 27247 T	NT	NT		P. yama	10		Collection
B6002	WUR 2017	B6002	2	NT		Pseudomonas sp	9	P7548	Industry	NL	2016
P7548	FERA 2017	Pseudomonas sp, NCPPB 3637	0	0	no blotch	Pseudomonas sp	11	P. fluorescens DSM 50090T	Collection
B7002	WUR 2017	B7002	2	NT		Pseudomonas sp	12	P. edaphica LMG 30152T	Industry	NL	2016
IPO3747	WUR 2016	Pseudomonas sp, LMG 2343	NT	NT		Pseudomonas sp	12	P. edaphica LMG 30152T	Collection
K6002	WUR 2018	K6002	2	NT		Pseudomonas sp	12	P. edaphica LMG 30152T	Industry	NL	2018
K7002	WUR 2018	K7002	2	NT		Pseudomonas sp	12	P. edaphica LMG 30152T	Industry	NL	2018
B9002	WUR 2017	B9002	2	NT		Non-pseudomonad	13	Pantoea rodasii LMG 26273	Industry	NL	2016
C1001	WUR 2017	C1001	2	NT		P. gingeri	14		Industry	NL	2016
C3001	WUR 2017	C3001	2	NT		P. gingeri	14		Industry	NL	2016
C4002	WUR 2017	C4002	2	NT		P. gingeri	14		Industry	NL	2016
D1001	WUR 2017	D1001	2	NT		P. gingeri	14		Industry	NL	2016
D5001	WUR 2017	D5001	2	NT		P. gingeri	14		Industry	NL	2016
D8001	WUR 2017	D8001	3	NT		P. gingeri	14		Industry	NL	2016
E1001	WUR 2017	E1001	2	NT		P. gingeri	14		Industry	NL	2016
IPO3737	WUR 2016	P. gingeri, LMG 5328	3	NT		P. gingeri	14		Collection
IPO3757	WUR 2016	IPO3757	3	NT		P. gingeri	14		Industry	NL	2016
IPO3767	WUR 2016	IPO3767	3	NT		P. gingeri	14		Industry	NL	2015
IPO3769	WUR 2016	IPO3769	2	NT		P. gingeri	14		Industry	NL	2015
IPO3776	WUR 2016	IPO3776	3	NT		P. gingeri	14		Industry	NL	2015
IPO3777	WUR 2016	IPO3777	3	3	ginger blotch	P. gingeri	14		Industry	NL	2015
P8018	FERA 2017	P8018	3	3	ginger blotch	P. gingeri	14		Industry	UK
C2002	WUR 2017	C2002	2	NT		Non-pseudomonad	15	Serratia liquefaciens LMG 7884T	Industry	NL	2016
C5002	WUR 2017	C5002	2	NT		P. reactans	16		Industry	NL	2016
IPO3748	WUR 2016	IPO3748	0	NT		P. reactans	16		Internal	NL	1989
IPO3750	WUR 2016	IPO3750	0	NT		P. reactans	16		Internal	NL	1989
IPO3751	WUR 2016	IPO3751	2	NT		P. reactans	16		Internal	NL	1989
P7774	FERA 2017	P7774	0	0	no blotch	P. reactans	16		Internal	UK
C7002	WUR 2017	C7002	2	NT		Non-pseudomonad	17	Serratia proteamaculans NCPPB 245T	Industry	BE	2016
CP003190	NCBI	P. protegens, CHA0 T	NT	NT		P. protegens	18		Collection
CP014135	NCBI	P. agarici, NCPPB 2472	NT	NT		P. agarici	19		Collection
FOAR01	NCBI	P. agarici, NCPPB 2289 T	0	0	no blotch	P. agarici	19		Collection
IPO3739	WUR 2016	IPO3739	0	0	no blotch	P. agarici	19		Internal		1990
IPO3740	WUR 2016	P. agarici, LMG 2112 T	0	NT		P. agarici	19		Collection
CP034537	NCBI	P. poae, LMG 21465 T	NT	NT		P. poae	20		Collection
D2002	WUR 2017	D2002	2	NT		Pseudomonas sp	21	P. fluorescens DSM 50090T	Industry	NL	2016
F1001	WUR 2017	F1001	3	NT		P. gingeri	22		Industry	NL	2016
G9001	WUR 2017	G9001	3	NT		P. gingeri	24		Industry	NL	2016
IPO3752	WUR 2016	P. putida, LMG 2257 T	NT	NT		P. putida	23		Collection
IPO3756	WUR 2016	IPO3756	3	NT		P. gingeri	14		Industry	NL	2015
IPO3765	WUR 2016	IPO3765	3	3	brown blotch	Pseudomonas sp	25	P. salomonii LMG 22120	Industry	NL	2015
IPO3778	WUR 2016	IPO3778	1	NT		Pseudomonas sp	26	P. yamanorum LMG 27247T	Industry	NL	2015
IPO3779	WUR 2016	IPO3779	1	NT		Pseudomonas sp	26	P. yamanorum LMG 27247T	Industry	NL	2015
JYLL01	NCBI	P. veronii, LMG 17761 T	NT	NT		P. veronii	27		Collection
P7771	FERA 2017	P7771	0	0	no blotch	P. veronii	27		Internal	UK
P7772	FERA 2017	P7772	0	0	no blotch	P. veronii	27		Internal	UK
LT907842	NCBI	P. flourescens, DSM 50090 T	NT	NT		P. flourescens	28		Collection
NC017530	NCBI	P. putida, BIRD1	NT	NT		P. putida	29		Collection
P7753	FERA 2017	P7753	0	0	no blotch	Non-pseudomonad	30	Brevundimonas bullata LMG 17157T	Internal	UK
P7760	FERA 2017	P7760	0	0	no blotch	Non-pseudomonad	31	Cedecea neteri ATCC 33855	Internal	UK
P7765	FERA 2017	P7765	0	0	no blotch	P. putida	32		Internal	UK
