# Supplementary material for: Molecular characterization of Pseudomonas from Agaricus bisporus caps reveal novel blotch pathogens in Western Europe
Source: BMC Genomics. 2020 Jul 22;21:505. doi: 10.1186/s12864-020-06905-3 (PMC7374911; doi:10.1186/s12864-020-06905-3)
Supplement: Supplementary file 2 — Additional file 2 Barcoding genes and genome duplication in Pseudomonas isolates that map in specifically and remain unidentified. It describes the number of copies of nine barcoding genes found in the assembled genome, and the overall percentage of genome duplication in the assembly. [file 12864_2020_6905_MOESM2_ESM.xlsx]

## Sheet: File 2
Identifier	Copies of barcoding genes present in assembled genomes									Total	Duplicate	% Duplication in genome
	atpD	fusA	groL	gyrB	recA	recN	rpoB	rpoD	uvrC
A5002	1	1	1	1	1	1	1	1	1	7135787	156843	2.2
B6002	1	1	1	1	1	1	1	1	1	6681666	104455	1.56
D2002	1	1	1	1	1	1	1	1	1	6630667	160112	2.41
IPO3778	1	1	1	1	1	1	1	1	1	7143654	189118	2.65
IPO3779	1	1	1	1	1	1	1	1	1	7151784	203262	2.84
IPO3780	1	1	1	1	1	1	1	1	1	7107288	182219	2.56
IPO3781	1	1	1	1	1	1	1	1	1	7261618	164174	2.26
IPO3782	1	1	1	1	1	1	1	1	1	7042523	144090	2.05
J3002	1	1	1	1	1	1	1	1	1	7203935	159301	2.21
P7548	1	1	1	1	1	1	1	1	1	7081458	129914	1.83
